# Supplementary material for: SARS-CoV-2-Specific Immune Responses in Vaccination and Infection during the Pandemic in 2020–2022
Source: Viruses. 2024 Mar 13;16(3):446. doi: 10.3390/v16030446 (PMC10974545; doi:10.3390/v16030446)
Supplement: Supplementary file 1 [file viruses-16-00446-s001.zip]

Archive with 1 entries (1 files):
- viruses-2878000-supplementary.pdf
